# Supplementary material for: Molecular Epidemiology of mcr-1-Positive Escherichia coli and Klebsiella pneumoniae Isolates: Results from Russian Sentinel Surveillance (2013–2018)
Source: Microorganisms. 2022 Oct 14;10(10):2034. doi: 10.3390/microorganisms10102034 (PMC9607333; doi:10.3390/microorganisms10102034)
Supplement: Supplementary file 1 [file microorganisms-10-02034-s001.zip]

Archive with 2 entries (2 files):
- Supplementary Tables_S2-S6_Figures_S1-S2.pdf
- Supplementary_Table_S1.xlsx
