# Supplementary material for: Molecular Epidemiology of mcr-1-Positive Escherichia coli and Klebsiella pneumoniae Isolates: Results from Russian Sentinel Surveillance (2013–2018)
Source: Microorganisms. 2022 Oct 14;10(10):2034. doi: 10.3390/microorganisms10102034 (PMC9607333; doi:10.3390/microorganisms10102034)
Supplement: Supplementary file 1 [file microorganisms-10-02034-s001.zip › Supplementary_Table_S1.xlsx]

## Sheet: mcr_isolates 
ORGID	Isolate ID	Species	Specimen	Primary Infection Site	Specimen (Primary Infection Site)	Infection Origin	City	Hospital Code	Patient Gender	Patient Age	Specimen Collection Date	Antibiotic MIC (Susceptibility category according to EUCAST v12.0 clinical breakpoints)
												Amikacin	Amoxicillin-clavulanic acid	Ampicillin	Aztreonam	Cefepime	Cefotaxime	Ceftazidime	Ceftazidime-Avibactam	Chloramphenicol	Ciprofloxacin	Colistin	Doxycycline	Ertapenem	Fosfomycin	Gentamicin	Imipenem	Meropenem	Piperacillin-tazobactam	Tigecycline	Trimethoprim-sulfamethoxazole
100392	ec_100392	Escherichia coli	Urine	Lower Urinary Tract	Urine (Lower Urinary Tract)	Hospital-onset	Naberezhnye Chelny	359	Male	73	2018-04-03	2 (S)	8 (S)	256 (R)	256 (R)	64 (R)	256 (R)	128 (R)	0.5 (S)	8 (S)	4 (R)	8 (R)	1 (NA)	0.06 (S)	4 (S)	0.5 (S)	0.25 (S)	0.06 (S)	2 (S)	0.5 (S)	0.125 (S)
102833	ec_102833	Escherichia coli	Blood	Bloodstream	Blood (Bloodstream)	Hospital-onset	Voronezh	28	Female	72	2018-04-28	2 (S)	256 (R)	256 (R)	16 (R)	4 (I)	64 (R)	2 (I)	0.125 (S)	4 (S)	64 (R)	8 (R)	8 (NA)	0.03 (S)	2 (S)	0.5 (S)	0.25 (S)	0.06 (S)	2 (S)	0.25 (S)	0.25 (S)
103195	ec_103195	Escherichia coli	Sputum	Lower Respiratory Tract	Sputum (Lower Respiratory Tract)	Hospital-onset	Rostov-on-Don	356	Male	62	2018-09-27	2 (S)	64 (R)	256 (R)	16 (R)	16 (R)	32 (R)	4 (I)	0.25 (S)	16 (R)	16 (R)	8 (R)	16 (NA)	0.06 (S)	32 (R)	256 (R)	0.25 (S)	0.06 (S)	4 (S)	2 (R)	256 (R)
104889	ec_104889	Escherichia coli	Peritoneal Fluid	Abdominal cavity	Peritoneal Fluid (Abdominal cavity)	Hospital-onset	Seversk	406	Female	67	2018-10-31	1 (S)	16 (R)	256 (R)	128 (R)	32 (R)	256 (R)	16 (R)	0.06 (S)	256 (R)	4 (R)	8 (R)	32 (NA)	0.06 (S)	4 (S)	0.5 (S)	0.125 (S)	0.06 (S)	2 (S)	0.5 (S)	0.5 (S)
61945	ec_61945	Escherichia coli	Urine	Upper Urinary Tract	Urine (Upper Urinary Tract)	Hospital-onset	Novosibirsk	213	Male	58	2013-01-01	2 (S)	8 (S)	256 (R)	8 (R)	32 (R)	256 (R)	2 (I)	0.06 (S)	16 (R)	64 (R)	4 (R)	16 (NA)	0.06 (S)	2 (S)	2 (S)	0.125 (S)	0.06 (S)	2 (S)	32 (R)	128 (R)
61955	ec_61955	Escherichia coli	Wound Discharge	Skin and Soft Tissue	Wound Discharge (Skin and Soft Tissue)	Hospital-onset	Novosibirsk	213	Female	16	2013-08-05	2 (S)	16 (R)	256 (R)	32 (R)	32 (R)	256 (R)	32 (R)	0.06 (S)	128 (R)	32 (R)	4 (R)	16 (NA)	0.06 (S)	8 (S)	0.125 (S)	0.125 (S)	0.06 (S)	2 (S)	32 (R)	128 (R)
64943	ec_64943	Escherichia coli	Urine	Upper Urinary Tract	Urine (Upper Urinary Tract)	Hospital-onset	Omsk	18	Female	35	2014-05-30	1 (S)	16 (R)	256 (R)	0.125 (S)	0.06 (S)	0.125 (S)	0.125 (S)	0.06 (S)	256 (R)	64 (R)	8 (R)	32 (NA)	0.06 (S)	1 (S)	8 (R)	0.125 (S)	0.06 (S)	2 (S)	0.25 (S)	256 (R)
75812	ec_75812	Escherichia coli	Wound Discharge	Abdominal cavity	Wound Discharge (Abdominal cavity)	Hospital-onset	Chelyabinsk	40	Female	84	2015-06-01	4 (S)	16 (R)	256 (R)	4 (I)	1 (S)	64 (R)	2 (I)	0.125 (S)	2 (S)	16 (R)	8 (R)	2 (NA)	0.06 (S)	2 (S)	128 (R)	0.125 (S)	0.06 (S)	2 (S)	0.25 (S)	0.125 (S)
75828	ec_75828	Escherichia coli	Urine	Lower Urinary Tract	Urine (Lower Urinary Tract)	Сommunity-onset	Chelyabinsk	40	Female	44	2015-06-02	2 (S)	16 (R)	128 (R)	0.06 (S)	0.06 (S)	0.125 (S)	0.25 (S)	0.06 (S)	8 (S)	8 (R)	16 (R)	32 (NA)	0.06 (S)	2 (S)	1 (S)	0.06 (S)	0.06 (S)	2 (S)	0.125 (S)	0.125 (S)
76498	ec_76498	Escherichia coli	Blood	Upper Urinary Tract	Blood (Upper Urinary Tract)	Сommunity-onset	Novosibirsk	213	Female	85	2015-06-16	4 (S)	256 (R)	256 (R)	128 (R)	8 (R)	128 (R)	64 (R)	0.25 (S)	128 (R)	128 (R)	8 (R)	16 (NA)	0.125 (S)	32 (R)	32 (R)	0.25 (S)	0.06 (S)	16 (R)	0.125 (S)	256 (R)
76952	ec_76952	Escherichia coli	Urine	Upper Urinary Tract	Urine (Upper Urinary Tract)	Сommunity-onset	Chelyabinsk	40	Female	56	2015-10-22	4 (S)	64 (R)	256 (R)	64 (R)	256 (R)	256 (R)	64 (R)	0.06 (S)	8 (S)	128 (R)	4 (R)	16 (NA)	0.06 (S)	2 (S)	64 (R)	0.06 (S)	0.06 (S)	32 (R)	0.125 (S)	128 (R)
79710	ec_79710	Escherichia coli	Sputum	Lower Respiratory Tract	Sputum (Lower Respiratory Tract)	Hospital-onset	Ulan-Ude	373	Male	79	2016-03-16	4 (S)	64 (R)	256 (R)	16 (R)	32 (R)	256 (R)	2 (I)	0.125 (S)	4 (S)	16 (R)	16 (R)	16 (NA)	0.06 (S)	8 (S)	128 (R)	0.125 (S)	0.06 (S)	4 (S)	0.5 (S)	128 (R)
82078	ec_82078	Escherichia coli	Wound Discharge	Skin and Soft Tissue	Wound Discharge (Skin and Soft Tissue)	Hospital-onset	Moscow	11	Female	64	2016-06-09	4 (S)	1 (S)	4 (S)	0.125 (S)	0.06 (S)	0.125 (S)	0.25 (S)	0.125 (S)	32 (R)	8 (R)	4 (R)	16 (NA)	0.06 (S)	1 (S)	32 (R)	0.125 (S)	0.06 (S)	2 (S)	2 (R)	256 (R)
87595	ec_87595	Escherichia coli	Urine	Upper Urinary Tract	Urine (Upper Urinary Tract)	Hospital-onset	Naberezhnye Chelny	359	Female	63	2017-03-15	2 (S)	256 (R)	256 (R)	8 (R)	0.25 (S)	8 (R)	16 (R)	0.25 (S)	4 (S)	16 (R)	16 (R)	8 (NA)	0.016 (S)	512 (R)	1 (S)	0.25 (S)	0.06 (S)	2 (S)	0.125 (S)	128 (R)
90555	ec_90555	Escherichia coli	Sputum	Lower Respiratory Tract	Sputum (Lower Respiratory Tract)	Сommunity-onset	Yuzhno-Sakhalinsk	441	Male	91	2017-03-07	4 (S)	2 (S)	256 (R)	32 (R)	32 (R)	128 (R)	0.5 (S)	0.06 (S)	128 (R)	8 (R)	8 (R)	16 (NA)	0.016 (S)	512 (R)	64 (R)	0.25 (S)	0.06 (S)	2 (S)	1 (R)	256 (R)
92380	ec_92380	Escherichia coli	Wound Discharge	Abdominal cavity	Wound Discharge (Abdominal cavity)	Hospital-onset	Penza	395	Male	53	2017-07-17	512 (R)	16 (R)	256 (R)	256 (R)	256 (R)	256 (R)	64 (R)	0.25 (S)	8 (S)	16 (R)	8 (R)	2 (NA)	0.06 (S)	1 (S)	256 (R)	0.5 (S)	0.06 (S)	4 (S)	0.125 (S)	0.125 (S)
92501	ec_92501	Escherichia coli	Peritoneal Fluid	Abdominal cavity	Peritoneal Fluid (Abdominal cavity)	Hospital-onset	Smolensk	51	Female	56	2017-08-14	8 (S)	32 (R)	256 (R)	32 (R)	32 (R)	128 (R)	8 (R)	0.125 (S)	256 (R)	8 (R)	8 (R)	2 (NA)	0.016 (S)	8 (S)	128 (R)	0.25 (S)	0.06 (S)	8 (S)	0.25 (S)	128 (R)
92556	ec_92556	Escherichia coli	Unspecified	Abdominal cavity	Unspecified (Abdominal cavity)	Сommunity-onset	Penza	58	Female	29	2017-09-23	4 (S)	8 (S)	256 (R)	32 (R)	32 (R)	256 (R)	2 (I)	0.125 (S)	256 (R)	1 (R)	8 (R)	32 (NA)	0.03 (S)	1 (S)	0.5 (S)	0.25 (S)	0.06 (S)	2 (S)	0.25 (S)	0.5 (S)
94630	ec_94630	Escherichia coli	Wound Discharge	Skin and Soft Tissue	Wound Discharge (Skin and Soft Tissue)	Сommunity-onset	Yakutsk	180	Female	68	2017-10-10	8 (S)	4 (S)	256 (R)	64 (R)	256 (R)	256 (R)	16 (R)	0.125 (S)	256 (R)	128 (R)	16 (R)	16 (NA)	0.03 (S)	4 (S)	2 (S)	0.125 (S)	0.06 (S)	4 (S)	0.25 (S)	256 (R)
95769	ec_95769	Escherichia coli	Abscess	Abdominal cavity	Abscess (Abdominal cavity)	Сommunity-onset	Krasnodar	32	Female	60	2017-11-28	2 (S)	16 (R)	256 (R)	256 (R)	256 (R)	256 (R)	256 (R)	0.125 (S)	4 (S)	0.5 (I)	8 (R)	16 (NA)	0.125 (S)	1 (S)	0.5 (S)	0.25 (S)	0.06 (S)	128 (R)	0.125 (S)	128 (R)
96548	ec_96548	Escherichia coli	Sputum	Lower Respiratory Tract	Sputum (Lower Respiratory Tract)	Hospital-onset	Rostov-on-Don	356	Male	63	2017-11-01	2 (S)	16 (R)	256 (R)	0.125 (S)	0.125 (S)	0.5 (S)	0.5 (S)	0.25 (S)	256 (R)	64 (R)	8 (R)	32 (NA)	0.03 (S)	4 (S)	0.5 (S)	0.25 (S)	0.06 (S)	4 (S)	1 (R)	256 (R)
98214	ec_98214	Escherichia coli	Wound Discharge	Abdominal cavity	Wound Discharge (Abdominal cavity)	Сommunity-onset	Tolyatti	177	Female	76	2018-03-22	2 (S)	32 (R)	256 (R)	0.125 (S)	0.06 (S)	0.06 (S)	0.25 (S)	0.125 (S)	8 (S)	8 (R)	8 (R)	2 (NA)	0.016 (S)	2 (S)	0.25 (S)	0.06 (S)	0.06 (S)	2 (S)	0.5 (S)	0.125 (S)
87441	kp_87441	Klebsiella pneumoniae	Urine	Upper Urinary Tract	Urine (Upper Urinary Tract)	Hospital-onset	Seversk	406	Male	57	2017-02-09	8 (S)	256 (R)	256 (R)	256 (R)	16 (R)	256 (R)	128 (R)	0.5 (S)	128 (R)	64 (R)	16 (R)	32 (NA)	0.25 (S)	32 (S)	16 (R)	0.125 (S)	0.06 (S)	128 (R)	2 (NA)	256 (R)
95329	kp_95329	Klebsiella pneumoniae	Bronchoalveolar Lavage	Lower Respiratory Tract	Bronchoalveolar Lavage (Lower Respiratory Tract)	Hospital-onset	Ekaterinburg	401	Male	53	2017-12-27	4 (S)	128 (R)	256 (R)	256 (R)	256 (R)	256 (R)	128 (R)	1 (S)	32 (R)	128 (R)	16 (R)	32 (NA)	4 (R)	32 (S)	128 (R)	0.25 (S)	0.5 (S)	256 (R)	2 (NA)	4 (I)
